# Supplementary material for: Gadolinium-Based Paramagnetic Relaxation Enhancement Agent Enhances Sensitivity for NUS Multidimensional NMR-Based Metabolomics
Source: Molecules. 2021 Aug 24;26(17):5115. doi: 10.3390/molecules26175115 (PMC8433644; doi:10.3390/molecules26175115)
Supplement: Supplementary file 1 [file molecules-26-05115-s001.zip]

Archive with 1 entries (1 files):
- molecules-1329608-SI.pdf
